# Supplementary material for: A Multiple Stimuli–Responsive Ag/P/S Complex Showing Solvochromic and Mechanochromic Photoluminescence
Source: Molecules. 2023 Jul 19;28(14):5513. doi: 10.3390/molecules28145513 (PMC10384712; doi:10.3390/molecules28145513)
Supplement: Supplementary file 1 [file molecules-28-05513-s001.zip]

Archive with 1 entries (1 files):
- molecules-2461757-supplementary.pdf
